# Supplementary material for: Structural insights into RNA bridging between HIV-1 Vif and antiviral factor APOBEC3G
Source: Nat Commun. 2023 Jul 7;14:4037. doi: 10.1038/s41467-023-39796-5 (PMC10328928; doi:10.1038/s41467-023-39796-5)
Supplement: Supplementary file 4 — Source Data [file 41467_2023_39796_MOESM4_ESM.xlsx]

## Sheet: Fig. 1 d,f
Fig. 1 Panel d
Fig. 1 Panel f
(composite from SI Fig. 1f)

## Sheet: Fig. 4 a-c
Fig. 4 Panel a
Fig. 4 Panel b
Fig. 4 Panel c
Fig. 4c source data
	sA3G DNA20
		Time (min)	#	0	7.5	15	30
		Relative densities	1	100	91.9822	93.2968	88.5516
			2	100	99.2044	102.195	98.4145
			3	100	100.006	96.3437	84.6076
		Time (min)			7.5	15	30
		Average (#1-3)			97.0641	97.2785	90.5246
		S.D. (#1-3)			4.41926	4.52207	7.11176
	sA3G+D128K RNA20
		Time (min)	#	0	7.5	15	30
		Relative densities	4	100	68.1876	53.7505	32.5893
			5	100	59.7613	46.5249	28.7964
			6	100	72.3266	56.4769	37.2298
		Time (min)			7.5	15	30
		Average (#4-6)			66.7585	52.2508	32.8719
		S.D. (#4-6)			6.40341	5.1427	4.22379
	sA3G RNA20
		Time (min)	#	0	7.5	15	30
		Relative densities	7	100	31.2494	7.49925	2.05714
			8	100	37.2699	12.6094	1.41837
			9	100	42.0078	6.59893	1.52902
		Time (min)			7.5	15	30
		Average (#7-9)			36.8424	8.90252	1.66818
		S.D. (#7-9)			5.39196	3.24165	0.341364

## Sheet: Fig. 4e
Fig. 4e source data
	U20
		Time (min)	#	0	40	80	160
		Relative densities	1	100	90.2458	87.4187	70.5171
			2	100	74.2959	75.2475	75.075
			3	100	91.587	85.3262	79.1933
		Time (min)			40	80	160
		Average (#1-3)			85.3762	82.6641	74.9284
		S.D. (#1-3)			9.61929	6.50762	4.33996
	U20-rGrA
		Time (min)	#	0	40	80	160
		Relative densities	4	100	84.2566	56.364	22.4425
			5	100	47.9783	14.8617	1.42041
			6	100	48.82	32.7536	4.37697
			7	100	66.3936	34.7305	6.38042
			8	100	77.8465	54.1772	22.6668
			9	100	80.2101	39.9225	6.38042
									U20 vs. U20-rGrA
		Time (min)			40	80	160		Time (min)	40	80	160
		Average (#4-9)			67.5842	38.8016	10.6112		FTEST	0.572818	0.320056	0.368081
		S.D. (#4-9)			16.0037	15.3126	9.42816		TTEST	0.125611	0.00240079	1.1655e-05
	U20-rUrA
		Time (min)	#	0	40	80	160
		Relative densities	10	100	79.4195	54.2572	34.2844
			11	100	64.8634	47.1851	18.2659
			12	100	65.3909	53.8327	40.1729
			13	100	78.522	69.1663	44.8655
			14	100	90.3846	80.0513	47.5822
			15	100	95.2244	78.9658	65.0942
									U20 vs. U20-rUrA
		Time (min)			40	80	160		Time (min)	40	80	160
		Average (#10-15)			78.9675	63.9097	41.7108		FTEST	0.826667	0.0993533	0.258823
		S.D. (#10-15)			12.4763	14.0663	15.4815		TTEST	0.465049	0.0695074	0.00953119
	U20-rGrU
		Time (min)	#	0	40	80	160
		Relative densities	16	100	90.5643	82.9843	66.9781
			17	100	91.7429	80.5705	69.511
			18	100	82.1066	70.2132	76.1379
		Time (min)			40	80	160
		Average (#16-18)			88.1379	77.9227	70.8757
		S.D. (#16-18)			5.25644	6.78484	4.72997
	U20-dGrA
		Time (min)	#	0	40	80	160
		Relative densities	19	100	85.0933	81.8549	67.9649
			20	100	87.9391	77.9493	58.6637
			21	100	81.8118	76.4807	64.7372
			22	100	94.3112	86.5556	83.2345
			23	100	89.0473	83.5224	73.037
			24	100	99.3907	89.5273	83.3842
		Time (min)			40	80	160
		Average (#19-24)			89.5989	82.6484	71.8369
		S.D. (#19-24)			6.35739	4.98196	10.0361

## Sheet: SI Fig.1f
SI Fig. 1f
SI Fig. 1f source data
	WT
			lane#	1	2	3	4	5	6	7	8	9	10
		Relative densities		80.42	95.95	31.539	65.3626	70.5626	76.9306	64.4738	92.9982	114.851	1.51482
		[A3G]/[Tub]		113.08	133.795	11.6398	113.138	127.862	131.305	51.3956	110.216	115.598	0.538783
				106.5	141.503	42.7546	119.469	109.864	112.552	65.836	90.959	98.8004	0.975937
		Average		100	123.749	28.6444	99.3231	102.763	106.929	60.5685	98.0576	109.75	1.00985
		S.D.		17.27	24.3815	15.7581	29.5805	29.3022	27.6198	7.9731	10.5784	9.49003	0.4889
		FTEST				*#3 vs. #7				0.40765
		TTEST				*#3 vs. #7				0.0351522
	sA3G
			lane#	11	12	13	14	15	16	17	18	19	20
		Relative densities		96.4524	132.087	23.6803	117.145	139.029	87.7921	83.1059	182.849	186.911	1.47621
		[A3G]/[Tub]		102.308	136.014	43.0802	131.981	112.049	78.6184	70.798	137.129	143.532	1.60836
				101.239	151.805	35.4837	160.907	99.6407	62.3774	78.2748	153.576	167.649	1.53089
		Average		100	139.969	34.0814	136.678	116.906	76.2627	77.3929	157.851	166.031	1.53848
		S.D.		3.11846	10.4366	9.77568	22.2556	20.1383	12.8701	6.20116	23.1579	21.7346	0.0664024
		FTEST				*#13 vs. #17				0.573868
		TTEST				*#13 vs. #17				0.00292307

## Sheet: SI Fig. 2 b,f,g
SI Fig. 2b
SI Fig. 2f
SI Fig. 2g

## Sheet: SI Fig. 10 a-e
SI Fig. 10a source data
	U13-rGrA
		Time (min)	#	0	40	80	160
		Relative densities	1	100	47.5658	27.7027	0.822938
			2	100	52.3649	27.5641	1.48995
			3	100	27.8413	3.6729	1.70651
		Time (min)			40	80	160
		Average (#1-3)			42.5907	19.6466	1.3398
		S.D. (#1-3)			12.9967	13.8338	0.460527
	U11-rGrA
		Time (min)	#	0	40	80	160
		Relative densities	4	100	46.4054	9.15727	1.06445
			5	100	60.8774	14.94	1.66839
			6	100	53.3809	47.6284	2.14399
		Time (min)			40	80	160
		Average (#4-6)			53.5546	23.9086	1.62561
		S.D. (#4-6)			7.23755	20.7445	0.541043
	U9-rGrA
		Time (min)	#	0	40	80	160
		Relative densities	7	100	92.4654	79.1303	49.742
			8	100	73.6806	84.0019	33.3517
			9	100	75.4283	62.506	42.7028
		Time (min)			40	80	160
		Average (#7-9)			80.5248	75.2127	41.9322
		S.D. (#7-9)			10.3778	11.2707	8.22227
	U7-rGrA
		Time (min)	#	0	40	80	160
		Relative densities	10	100	80.3355	70.7893	65.2138
			11	100	78.8568	70.4354	67.4052
			12	100	88.9605	81.3488	73.0292
		Time (min)			40	80	160
		Average (#10-12)			82.7176	74.1912	68.5494
		S.D. (#10-12)			5.45686	6.20122	4.03137
SI Fig. 10 b-e
